# Supplementary material for: Monolithically 3D-Printed Microfluidics with Embedded µTesla Pump
Source: Micromachines (Basel). 2023 Jan 17;14(2):237. doi: 10.3390/mi14020237 (PMC9965163; doi:10.3390/mi14020237)
Supplement: Supplementary file 1 [file micromachines-14-00237-s001.zip]

Archive with 4 entries (4 files):
- micromachines-2107337-Supplementary .pdf
- s3. differentiation microfluidic mode.stl
- s4. Pump housing.stl
- s5. Pump rotor.stl
